# Supplementary material for: Reduction in Allergenicity and Induction of Oral Tolerance of Glycated Tropomyosin from Crab
Source: Molecules. 2022 Mar 21;27(6):2027. doi: 10.3390/molecules27062027 (PMC8950673; doi:10.3390/molecules27062027)
Supplement: Supplementary file 1 [file molecules-27-02027-s001.zip]

Archive with 1 entries (1 files):
- molecules-1640301-supplementary.pdf
